# Supplementary material for: Argonaute-associated short introns are a novel class of gene regulators
Source: Nat Commun. 2016 May 13;7:11538. doi: 10.1038/ncomms11538 (PMC4869172; doi:10.1038/ncomms11538)
Supplement: Supplementary Data 1 — HITS-CLIP datasets [file ncomms11538-s2.xlsx]

## Sheet: Human Ago HITS-CLIP
Reference	Study Accession	Sample Accession	Run Accession	Title	Total reads	Antibody used
Haecker et al, 2012	GSE41357	GSM1015448	SRR580352	BCBL-1 mRNA	18577241	anti-Ago (2A8)
	GSE41357	GSM1015448	SRR580353	BCBL-1 mRNA	31405225	anti-Ago (2A8)
	GSE41357	GSM1015448	SRR580354	BCBL-1 mRNA	18342180	anti-Ago (2A8)
	GSE41357	GSM1015448	SRR580355	BCBL-1 mRNA	23068942	anti-Ago (2A8)
	GSE41357	GSM1015449	SRR580356	BC-3 mRNA	20286783	anti-Ago (2A8)
	GSE41357	GSM1015449	SRR580357	BC-3 mRNA	16311071	anti-Ago (2A8)
	GSE41357	GSM1015449	SRR580358	BC-3 mRNA	21968057	anti-Ago (2A8)
	GSE41357	GSM1015450	SRR580359	BC-3 miRNA biological replicate 1	24860461	anti-Ago (2A8)
	GSE41357	GSM1015451	SRR580360	BC-3 miRNA biological replicate 2	21210640	anti-Ago (2A8)
	GSE41357	GSM1015452	SRR580361	BC-3 miRNA biological replicate 3	22300643	anti-Ago (2A8)
	GSE41357	GSM1015453	SRR580362	BCBL-1 miRNA biological replicate 1	25075295	anti-Ago (2A8)
	GSE41357	GSM1015454	SRR580363	BCBL-1 miRNA biological replicate 2	23972529	anti-Ago (2A8)
Balakrishnan et al, 2014	GSE41272	GSM1013103	SRR578611	HS27a-replicate-1	18457162	anti-Ago (2A8)
	GSE41272	GSM1013104	SRR578612	HS5-replicate-1	16089183	anti-Ago (2A8)
	GSE41272	GSM1013105	SRR578613	HS5-replicate-2	24408092	anti-Ago (2A8)
	GSE41272	GSM1013106	SRR578614	HS27a-replicate-2	23508512	anti-Ago (2A8)
	GSE41272	GSM1013107	SRR578615	HUVEC-replicate-1	4093016	anti-Ago (2A8)
	GSE41272	GSM1013108	SRR578616	HS5-replicate-3	6042598	anti-Ago (2A8)
	GSE41272	GSM1013109	SRR578617	HS27a-replicate-3	6027807	anti-Ago (2A8)
	GSE41272	GSM1013110	SRR578618	hMSC-replicate-1	3385918	anti-Ago (2A8)
	GSE41272	GSM1013111	SRR578619	HUVEC-replicate-2	7843698	anti-Ago (2A8)
	GSE41272	GSM1013112	SRR578620	TrHBMEC-replicate-1	4789403	anti-Ago (2A8)
	GSE41272	GSM1013113	SRR578621	hMSC-replicate-2	4789015	anti-Ago (2A8)
	GSE41272	GSM1013114	SRR578622	hMSC-replicate-3	5311881	anti-Ago (2A8)
	GSE41272	GSM1013115	SRR578623	hMSC-replicate-4	5779587	anti-Ago (2A8)
	GSE41272	GSM1013116	SRR578624	hMSC-replicate-5	4117643	anti-Ago (2A8)
	GSE41272	GSM1013117	SRR578625	TrHBMEC-replicate-2	4080300	anti-Ago (2A8)
	GSE41272	GSM1013118	SRR578626	TrHBMEC-replicate-3	4000165	anti-Ago (2A8)
Pillai et al, 2014	GSE57855	GSM1395163	SRR1293399	MCF7 AGO HITS-CLIP Replicate 1	22115236	anti-Ago (2A8)
	GSE57855	GSM1395164	SRR1293400	MCF7 AGO HITS-CLIP Replicate 2	15434356	anti-Ago (2A8)
	GSE57855	GSM1395165	SRR1293401	MCF7 AGO HITS-CLIP Replicate 3	20952631	anti-Ago (2A8)
	GSE57855	GSM1395166	SRR1293402	BT474 AGO HITS-CLIP Replicate 1	19400493	anti-Ago (2A8)
	GSE57855	GSM1395167	SRR1293403	BT474 AGO HITS-CLIP Replicate 2	19191469	anti-Ago (2A8)
	GSE57855	GSM1395168	SRR1293404	BT474 AGO HITS-CLIP Replicate 3	19646789	anti-Ago (2A8)
	GSE57855	GSM1395169	SRR1293405	MDA-MB-231 AGO HITS-CLIP Replicate 1	15734562	anti-Ago (2A8)
	GSE57855	GSM1395170	SRR1293406	MDA-MB-231 AGO HITS-CLIP Replicate 2	17218911	anti-Ago (2A8)
	GSE57855	GSM1395171	SRR1293407	MDA-MB-231 AGO HITS-CLIP Replicate 3	15974576	anti-Ago (2A8)
Xue et al, 2013	GSE42701	GSM1048187	SRR628447	Hela_AGO2_CLIP_control	14043187	anti-Ago2 (2E12-1C9)
	GSE42701	GSM1048187	SRR628448	Hela_AGO2_CLIP_control	7736117	anti-Ago2 (2E12-1C9)
	GSE42701	GSM1048187	SRR628449	Hela_AGO2_CLIP_control	18581711	anti-Ago2 (2E12-1C9)
	GSE42701	GSM1048187	SRR628450	Hela_AGO2_CLIP_control	58752685	anti-Ago2 (2E12-1C9)
	GSE42701	GSM1048188	SRR628451	Hela_AGO2_CLIP_ptb_knockdown	13759252	anti-Ago2 (2E12-1C9)
	GSE42701	GSM1048188	SRR628452	Hela_AGO2_CLIP_ptb_knockdown	9853105	anti-Ago2 (2E12-1C9)
	GSE42701	GSM1048188	SRR628453	Hela_AGO2_CLIP_ptb_knockdown	14916094	anti-Ago2 (2E12-1C9)
	GSE42701	GSM1048188	SRR628454	Hela_AGO2_CLIP_ptb_knockdown	50051034	anti-Ago2 (2E12-1C9)
Karginov et al, 2013	GSE44376	GSM1084040	SRR741884	CLIP_noarsenite_rep1	17969854	anti-Ago2 (2E12-1C9)
	GSE44376	GSM1084041	SRR741885	CLIP_arsenite_rep1	18399433	anti-Ago2 (2E12-1C9)
	GSE44376	GSM1084042	SRR741886	CLIP_noarsenite_rep2	17591009	anti-Ago2 (2E12-1C9)
	GSE44376	GSM1084043	SRR741887	CLIP_arsenite_rep2	21559593	anti-Ago2 (2E12-1C9)
	GSE44376	GSM1084044	SRR741888	CLIP_noarsenite_rep3	23664294	anti-Ago2 (2E12-1C9)
	GSE44376	GSM1084045	SRR741889	CLIP_arsenite_rep3	25369678	anti-Ago2 (2E12-1C9)
	GSE44376	GSM1084046	SRR741890	CLIP_noarsenite_rep4	24772883	anti-Ago2 (2E12-1C9)
	GSE44376	GSM1084047	SRR741891	CLIP_arsenite_rep4	22975310	anti-Ago2 (2E12-1C9)

## Sheet: Murine Ago HITS-CLIP
Reference	Study Accession	Sample Accession	Run Accession	Title	Total reads	Antibody used
Tan et al, 2013	N/A	N/A	N/A	N/A	93331034	anti-FLAG (M2)
Chi et al, 2009	Available at: http://ago.rockefeller.edu/rawdata.php			130 kDa - Brain A	3826586	anti-Ago (2A8)
				130 kDa - Brain B	4268190	anti-Ago (2A8)
				130 kDa - Brain C	5023306	anti-Ago (2A8)
				130 kDa - Brain D	6217579	anti-Ago (7G1-1*) - *mixture of anti-FMRP and anti-Ago
				130 kDa - Brain E	6354800	anti-Ago (7G1-1*) - *mixture of anti-FMRP and anti-Ago
				110 kDa - Brain A	4103079	anti-Ago (2A8)
				110 kDa - Brain B	4848750	anti-Ago (2A8)
				110 kDa - Brain C	3365314	anti-Ago (2A8)
				110 kDa - Brain D	3877511	anti-Ago (7G1-1*) - *mixture of anti-FMRP and anti-Ago
				110 kDa - Brain E	4367456	anti-Ago (7G1-1*) - *mixture of anti-FMRP and anti-Ago
Leung et al, 2011	GSE25310	GSM622570	SRR072951	WT1A	6777862	anti-Ago2 (018-22021)
	GSE25310	GSM622571	SRR072952	WT1B	4354758	anti-Ago2 (018-22021)
	GSE25310	GSM622572	SRR072953	WT2	5151785	anti-Ago2 (018-22021)
	GSE25310	GSM622573	SRR072954	KO1	2747482	anti-Ago2 (018-22021)
	GSE25310	GSM622574	SRR072955	KO2	5123201	anti-Ago2 (018-22021)
	GSE25310	GSM622575	SRR072956	TR (small RNA sequencing)	7717944
Loeb et al, 2012	ERP002538	ERS240696	ERR266279	B_36hr_miRNA_B_36hr	27732680	anti-Ago2 (A custom polyclonal antibody)
	ERP002538	ERS240698	ERR266280	A_1hr_miRNA_A_1hr	24493739	anti-Ago2 (A custom polyclonal antibody)
	ERP002538	ERS240705	ERR266281	A_48hr_mRNA_A_48hr	26779855	anti-Ago2 (A custom polyclonal antibody)
	ERP002538	ERS240701	ERR266283	A_36hr_miRNA_A_36hr	29103821	anti-Ago2 (A custom polyclonal antibody)
	ERP002538	ERS240698	ERR266286	A_1hr_mRNA_A_1hr	20157846	anti-Ago2 (A custom polyclonal antibody)
	ERP002538	ERS240696	ERR266287	B_36hr_mRNA_B_36hr	34087422	anti-Ago2 (A custom polyclonal antibody)
	ERP002538	ERS240702	ERR266288	B_1hr_miRNA_B_1hr	29729613	anti-Ago2 (A custom polyclonal antibody)
	ERP002538	ERS240703	ERR266290	A_Q_miRNA_A_Q	17370549	anti-Ago2 (A custom polyclonal antibody)
	ERP002538	ERS240704	ERR266291	B_48hr_miRNA_B_48hr	27403356	anti-Ago2 (A custom polyclonal antibody)
	ERP002538	ERS240704	ERR266292	B_48hr_mRNA_B_48hr	31122138	anti-Ago2 (A custom polyclonal antibody)
	ERP002538	ERS240701	ERR266293	A_36hr_mRNA_A_36hr	32014628	anti-Ago2 (A custom polyclonal antibody)
	ERP002538	ERS240702	ERR266295	B_1hr_mRNA_B_1hr	33143628	anti-Ago2 (A custom polyclonal antibody)
	ERP002538	ERS240705	ERR266297	A_48hr_miRNA_A_48hr	27757635	anti-Ago2 (A custom polyclonal antibody)
	ERP002538	ERS240703	ERR266298	A_Q_mRNA_A_Q	23939687	anti-Ago2 (A custom polyclonal antibody)
	ERP002538	ERS240697	ERR266299	B_Q_miRNA_B_Q	21528837	anti-Ago2 (A custom polyclonal antibody)
	ERP002538	ERS240697	ERR266300	B_Q_mRNA_B_Q	22456044	anti-Ago2 (A custom polyclonal antibody)
