# Supplementary material for: Argonaute-associated short introns are a novel class of gene regulators
Source: Nat Commun. 2016 May 13;7:11538. doi: 10.1038/ncomms11538 (PMC4869172; doi:10.1038/ncomms11538)
Supplement: Supplementary Data 2 — Annotated agotrons [file ncomms11538-s3.xlsx]

## Sheet: Human agotrons (hg19)
Chromosome	Start	End	Strand	Name	#Reads	#Datasets	Annotated as miRNA?	Shared Seeds (7mer)	Shared Seeds (6mer)
chr16	2140195	2140285	-	PKD1	42011	37	hsa-mir-1225 MI0006311	hsa-miR-1225-5p MIMAT0005572,	hsa-miR-1229-5p MIMAT0022942,hsa-miR-1225-5p MIMAT0005572,
chr15	40708381	40708488	+	IVD	15958	18		hsa-miR-1226-5p MIMAT0005576,	hsa-miR-6734-5p MIMAT0027369,hsa-miR-6834-5p MIMAT0027568,hsa-miR-1226-5p MIMAT0005576,
chr19	12969255	12969344	+	MAST1	18018	15		hsa-miR-6807-5p MIMAT0027514,	hsa-miR-6807-5p MIMAT0027514,
chrX	153670775	153670866	+	GDI1	3290	12		hsa-miR-6792-5p MIMAT0027484,	hsa-miR-6792-5p MIMAT0027484,
chr19	7682324	7682428	+	CAMSAP3	3288	11	hsa-mir-6792 MI0022637	hsa-miR-6792-5p MIMAT0027484,	hsa-miR-6792-5p MIMAT0027484,
chr8	21997596	21997684	-	REEP4	1218	10
chr8	145621715	145621812	-	CPSF1	1647	10		hsa-miR-5704 MIMAT0022498,	hsa-miR-5704 MIMAT0022498,hsa-miR-1295a MIMAT0005885,
chr22	21984050	21984139	-	YDJC	2414	10		hsa-miR-6734-5p MIMAT0027369,	hsa-miR-6734-5p MIMAT0027369,hsa-miR-6834-5p MIMAT0027568,hsa-miR-1226-5p MIMAT0005576,
chr1	45288840	45288914	-	PTCH2	1567	8		hsa-miR-3162-5p MIMAT0015036,	hsa-miR-3162-5p MIMAT0015036,
chr7	99754172	99754256	-	C7orf43	2231	7		hsa-miR-4658 MIMAT0019725,hsa-miR-6790-5p MIMAT0027480,	hsa-miR-1238-5p MIMAT0022947,hsa-miR-4758-5p MIMAT0019903,hsa-miR-4658 MIMAT0019725,hsa-miR-6790-5p MIMAT0027480,
chr16	28855176	28855270	-	TUFM	888	7		hsa-miR-1226-5p MIMAT0005576,	hsa-miR-6734-5p MIMAT0027369,hsa-miR-6834-5p MIMAT0027568,hsa-miR-1226-5p MIMAT0005576,
chr17	1554604	1554707	-	PRPF8	2365	7			hsa-miR-6773-5p MIMAT0027446,hsa-miR-6724-5p MIMAT0025856,
chr19	50909579	50909663	+	POLD1	2845	7			hsa-miR-3115 MIMAT0014977,
chr6	33258021	33258102	+	PFDN6	4772	6	hsa-mir-6834 MI0022679	hsa-miR-6834-5p MIMAT0027568,	hsa-miR-6734-5p MIMAT0027369,hsa-miR-6834-5p MIMAT0027568,hsa-miR-1226-5p MIMAT0005576,
chr8	145065972	145066045	+	GRINA	422	6		hsa-miR-1229-5p MIMAT0022942,	hsa-miR-1229-5p MIMAT0022942,hsa-miR-1225-5p MIMAT0005572,
chr8	145580575	145580649	-	FBXL6	692	6			hsa-miR-6807-5p MIMAT0027514,
chr17	73815866	73816000	+	UNK	712	6
chr19	33134258	33134336	-	ANKRD27	2019	6			hsa-miR-6734-5p MIMAT0027369,hsa-miR-6834-5p MIMAT0027568,hsa-miR-1226-5p MIMAT0005576,
chr19	55756553	55756632	-	PPP6R1	833	6	hsa-mir-6803 MI0022648
chr22	50356513	50356587	+	PIM3	588	6	hsa-mir-6821 MI0022666	hsa-miR-6821-5p MIMAT0027542,	hsa-miR-6821-5p MIMAT0027542,
chr3	183855593	183855685	+	EIF2B5	2784	5
chr17	37879710	37879790	+	ERBB2	3499	5		hsa-miR-6765-5p MIMAT0027430,	hsa-miR-6765-5p MIMAT0027430,
chr6	31924615	31924717	-	RDBP	611	4	hsa-mir-1236 MI0006326		hsa-miR-1238-5p MIMAT0022947,hsa-miR-4758-5p MIMAT0019903,hsa-miR-4658 MIMAT0019725,hsa-miR-6790-5p MIMAT0027480,
chr11	117052687	117052775	+	SIDT2	525	4
chr14	24642250	24642334	+	REC8	351	4
chr16	2025439	2025529	+	TBL3	289	4
chr19	3531814	3531908	+	FZR1	382	4		hsa-miR-6858-5p MIMAT0027616,hsa-miR-4689 MIMAT0019778,	hsa-miR-6858-5p MIMAT0027616,hsa-miR-4689 MIMAT0019778,hsa-miR-1224-5p MIMAT0005458,hsa-miR-3915 MIMAT0018189,
chr19	4491679	4491760	+	HDGFRP2	311	4			hsa-miR-6773-5p MIMAT0027446,hsa-miR-6724-5p MIMAT0025856,
chr19	6415312	6415390	-	KHSRP	743	4		hsa-miR-1238-5p MIMAT0022947,hsa-miR-4758-5p MIMAT0019903,	hsa-miR-1238-5p MIMAT0022947,hsa-miR-4758-5p MIMAT0019903,hsa-miR-4658 MIMAT0019725,hsa-miR-6790-5p MIMAT0027480,
chr22	36684985	36685130	-	MYH9	370	4			hsa-miR-627-5p MIMAT0003296,hsa-miR-937-5p MIMAT0022938,
chr22	38165194	38165268	+	TRIOBP	661	4			hsa-miR-6773-5p MIMAT0027446,hsa-miR-6724-5p MIMAT0025856,
chr1	987025	987107	+	AGRN	118	3			hsa-miR-6807-5p MIMAT0027514,
chr1	22183688	22183777	-	HSPG2	188	3
chr1	153914589	153914662	-	DENND4B	343	3			hsa-miR-6736-5p MIMAT0027373,hsa-miR-6741-5p MIMAT0027383,hsa-miR-1262 MIMAT0005914,hsa-miR-4701-3p MIMAT0019799,
chr1	161022153	161022229	-	ARHGAP30	542	3
chr1	227171334	227171461	+	ADCK3	245	3			hsa-miR-4303 MIMAT0016856,
chr7	1524838	1524925	-	INTS1	237	3		hsa-miR-1226-5p MIMAT0005576,	hsa-miR-6734-5p MIMAT0027369,hsa-miR-6834-5p MIMAT0027568,hsa-miR-1226-5p MIMAT0005576,
chr7	128040236	128040386	-	IMPDH1	303	3
chr9	131112660	131112762	+	SLC27A4	143	3			hsa-miR-6892-5p MIMAT0027684,
chr11	65303612	65303729	+	SCYL1	225	3			hsa-miR-6765-5p MIMAT0027430,
chr11	67817533	67817603	+	TCIRG1	669	3		hsa-miR-6741-5p MIMAT0027383,	hsa-miR-6736-5p MIMAT0027373,hsa-miR-6741-5p MIMAT0027383,hsa-miR-1262 MIMAT0005914,hsa-miR-4701-3p MIMAT0019799,
chr16	2143739	2143811	-	PKD1	213	3		hsa-miR-6734-5p MIMAT0027369,	hsa-miR-6734-5p MIMAT0027369,hsa-miR-6834-5p MIMAT0027568,hsa-miR-1226-5p MIMAT0005576,
chr16	2287127	2287218	+	DNASE1L2	214	3
chr16	88798943	88799014	-	PIEZO1	546	3
chr17	7406809	7406904	+	POLR2A	369	3
chr17	27042919	27043010	-	RAB34	408	3			hsa-miR-6892-5p MIMAT0027684,
chr17	39913788	39913885	-	JUP	159	3
chr17	42156033	42156162	-	HDAC5	157	3			hsa-miR-6821-5p MIMAT0027542,
chr17	73500561	73500652	-	CASKIN2	301	3
chr19	11333581	11333668	-	DOCK6	606	3			hsa-miR-4266 MIMAT0016892,
chr19	12790533	12790614	-	DHPS	262	3			hsa-miR-580-3p MIMAT0003245,
chr19	12885555	12885625	-	HOOK2	207	3		hsa-miR-1238-5p MIMAT0022947,hsa-miR-4758-5p MIMAT0019903,	hsa-miR-1238-5p MIMAT0022947,hsa-miR-4758-5p MIMAT0019903,hsa-miR-4658 MIMAT0019725,hsa-miR-6790-5p MIMAT0027480,
chr19	16631076	16631174	-	CHERP	309	3			hsa-miR-4423-3p MIMAT0018936,
chr19	19767575	19767655	-	ATP13A1	190	3			hsa-miR-6765-5p MIMAT0027430,
chr22	20939302	20939387	+	MED15	415	3
chr1	16268915	16269023	-	ZBTB17	275	2
chr1	155230241	155230327	-	SCAMP3	193	2			hsa-miR-7151-3p MIMAT0028213,hsa-miR-5095 MIMAT0020600,
chr1	156105912	156106004	+	LMNA	491	2		hsa-miR-1587 MIMAT0019077,hsa-miR-3620-5p MIMAT0022967,	hsa-miR-1587 MIMAT0019077,hsa-miR-3620-5p MIMAT0022967,hsa-miR-4674 MIMAT0019756,
chr2	55870348	55870453	-	PNPT1	104	2
chr3	51971602	51971684	-	RRP9	348	2
chr3	126736507	126736591	+	PLXNA1	85	2
chr6	42994990	42995097	+	RRP36	146	2		hsa-miR-1238-5p MIMAT0022947,hsa-miR-4758-5p MIMAT0019903,	hsa-miR-1238-5p MIMAT0022947,hsa-miR-4758-5p MIMAT0019903,hsa-miR-4658 MIMAT0019725,hsa-miR-6790-5p MIMAT0027480,
chr8	144663324	144663455	-	EEF1D	135	2
chr8	145616911	145616982	+	ADCK5	72	2		hsa-miR-1587 MIMAT0019077,hsa-miR-3620-5p MIMAT0022967,	hsa-miR-1587 MIMAT0019077,hsa-miR-3620-5p MIMAT0022967,hsa-miR-4674 MIMAT0019756,
chr9	34637417	34637543	-	SIGMAR1	142	2			hsa-miR-5708 MIMAT0022502,
chr9	130279298	130279390	-	FAM129B	249	2			hsa-miR-6736-5p MIMAT0027373,hsa-miR-6741-5p MIMAT0027383,hsa-miR-1262 MIMAT0005914,hsa-miR-4701-3p MIMAT0019799,
chr10	3180316	3180426	-	PITRM1	288	2		hsa-miR-1238-5p MIMAT0022947,hsa-miR-4758-5p MIMAT0019903,	hsa-miR-1238-5p MIMAT0022947,hsa-miR-4758-5p MIMAT0019903,hsa-miR-4658 MIMAT0019725,hsa-miR-6790-5p MIMAT0027480,
chr11	62370150	62370230	-	EML3	269	2			hsa-miR-6765-5p MIMAT0027430,
chr11	67166327	67166410	-	PPP1CA	69	2		hsa-miR-1587 MIMAT0019077,hsa-miR-3620-5p MIMAT0022967,	hsa-miR-1587 MIMAT0019077,hsa-miR-3620-5p MIMAT0022967,hsa-miR-4674 MIMAT0019756,
chr12	57605597	57605709	+	LRP1	107	2		hsa-miR-6802-5p MIMAT0027504,	hsa-miR-6802-5p MIMAT0027504,hsa-miR-6800-5p MIMAT0027500,
chr15	75134536	75134620	-	ULK3	125	2
chr16	67574108	67574202	+	FAM65A	293	2		hsa-miR-6834-5p MIMAT0027568,	hsa-miR-6734-5p MIMAT0027369,hsa-miR-6834-5p MIMAT0027568,hsa-miR-1226-5p MIMAT0005576,
chr16	67682217	67682300	+	RLTPR	204	2			hsa-miR-6892-5p MIMAT0027684,
chr16	67913677	67913752	+	EDC4	256	2
chr16	67913874	67913965	+	EDC4	558	2			hsa-miR-6765-5p MIMAT0027430,
chr16	67970215	67970300	-	PSMB10	289	2
chr17	4858592	4858701	+	ENO3	207	2			hsa-miR-4276 MIMAT0016904,
chr17	17719687	17719770	-	SREBF1	138	2		hsa-miR-3117-3p MIMAT0014979,	hsa-miR-3117-3p MIMAT0014979,
chr17	37872686	37872767	+	ERBB2	104	2
chr17	48272839	48272927	-	COL1A1	50	2
chr17	79661883	79661953	+	HGS	200	2
chr19	4446194	4446279	-	UBXN6	202	2
chr19	15349791	15349869	-	BRD4	155	2		hsa-miR-1228-5p MIMAT0005582,	hsa-miR-1228-5p MIMAT0005582,
chr20	47858524	47858619	+	DDX27	2991	2		hsa-miR-1238-5p MIMAT0022947,hsa-miR-4758-5p MIMAT0019903,	hsa-miR-1238-5p MIMAT0022947,hsa-miR-4758-5p MIMAT0019903,hsa-miR-4658 MIMAT0019725,hsa-miR-6790-5p MIMAT0027480,
chr20	60912994	60913071	-	LAMA5	266	2
chr20	60913206	60913287	-	LAMA5	144	2		hsa-miR-1238-5p MIMAT0022947,hsa-miR-4758-5p MIMAT0019903,	hsa-miR-1238-5p MIMAT0022947,hsa-miR-4758-5p MIMAT0019903,hsa-miR-4658 MIMAT0019725,hsa-miR-6790-5p MIMAT0027480,
chr20	62701767	62701841	+	TCEA2	171	2			hsa-miR-6807-5p MIMAT0027514,

## Sheet: Murine agotrons (mm10)
Chromosome	Start	End	Strand	Name	#Reads	#Datasets	Annotated as miRNA?	Shared Seeds (7mer)	Shared Seeds (6mer)
chr8	72470015	72470089	-	Cherp	25885	12	mmu-mir-7068 MI0022918	mmu-miR-7068-5p MIMAT0028042,	mmu-miR-6974-5p MIMAT0027850,mmu-miR-7068-5p MIMAT0028042,mmu-miR-6977-5p MIMAT0027856,
chr19	6958957	6959050	-	Plcb3	1031	12
chr17	24594977	24595071	+	Pkd1	18747	9
chr2	25303809	25303906	-	Grin1	3062	9
chr11	70011598	70011683	-	Acadvl	3228	7		mmu-miR-1224-5p MIMAT0005460,	mmu-miR-1224-5p MIMAT0005460,mmu-miR-6981-5p MIMAT0027864,
chr17	34845100	34845167	-	Skiv2l	908	7	mmu-mir-6970 MI0022818	mmu-miR-6414 MIMAT0025168,mmu-miR-6970-5p MIMAT0027842,	mmu-miR-6414 MIMAT0025168,mmu-miR-6970-5p MIMAT0027842,
chr11	78226097	78226179	-	Supt6	644	4		mmu-miR-6362 MIMAT0025106,	mmu-miR-6998-5p MIMAT0027898,mmu-miR-6362 MIMAT0025106,
chr8	84923939	84924027	-	Mast1	1086	6		mmu-miR-6936-5p MIMAT0027772,	mmu-miR-6936-5p MIMAT0027772,
chr7	141410885	141410985	-	Pddc1	163	3
chr17	35204474	35204557	-	Lta	191	4	mmu-mir-6974 MI0022822	mmu-miR-6974-5p MIMAT0027850,	mmu-miR-6974-5p MIMAT0027850,mmu-miR-7068-5p MIMAT0028042,mmu-miR-6977-5p MIMAT0027856,
chr15	76661872	76661945	+	Kifc2	5516	3			mmu-miR-6237 MIMAT0024858,
chr17	24686440	24686518	-	Syngr3	150	3			mmu-miR-7060-5p MIMAT0028024,mmu-miR-3102-5p MIMAT0014933,mmu-miR-702-5p MIMAT0022931,
chr17	25876562	25876660	+	0610011F06Rik	400	3
chr11	98042619	98042756	-	Stac2	161	2			mmu-miR-7060-5p MIMAT0028024,mmu-miR-3102-5p MIMAT0014933,mmu-miR-702-5p MIMAT0022931,
chr17	46670022	46670110	-	Rrp36	81	2			mmu-miR-6923-5p MIMAT0027746,mmu-miR-7070-5p MIMAT0028046,mmu-miR-6927-5p MIMAT0027754,
chr2	130564227	130564307	+	Mrps26	132	2
chr7	45000546	45000644	+	Irf3	87	2		mmu-miR-7060-5p MIMAT0028024,	mmu-miR-7060-5p MIMAT0028024,mmu-miR-3102-5p MIMAT0014933,mmu-miR-702-5p MIMAT0022931,
chr9	108978533	108978610	+	Col7a1	145	2			mmu-miR-7060-5p MIMAT0028024,mmu-miR-3102-5p MIMAT0014933,mmu-miR-702-5p MIMAT0022931,
