# Supplementary material for: Argonaute-associated short introns are a novel class of gene regulators
Source: Nat Commun. 2016 May 13;7:11538. doi: 10.1038/ncomms11538 (PMC4869172; doi:10.1038/ncomms11538)
Supplement: Supplementary Data 3 — Primers and Probes [file ncomms11538-s4.xlsx]

## Sheet: Primers and Probes
Supplementary Table 3
Agotron / miRNA expression vectors
Pkd1 FW	TTAGAGAATTCCCCTGAGGTTAGGGGCTATC
Pkd1 RE	TTCAGCTCGAGTGAGTCGGTCAAACTGGACA
Acadvl FW	TTAGAGAATTCGAGTGCCAACATGGACCAG
Acadvl RE	TTCAGCTCGAGCCCCATTATTTGGATGCACT
Kifc2 FW	TTAGAGAATTCTCCTGGATGAGGTACCAAGG
Kifc2 RE	TTCAGCTCGAGCCCAGACGAAGTCTACTCAGC
miR-151a FW	AGTCAGGCGGCCGCGCCTCCTTCTTCATTTGG
miR-151a RE	AGTCAGGTCGACAGTGCCTGGGTGACTCTT
Pkd1 mt1 FW	CCCAGTGCCCCCCAGAGGGACACACCCTGGGTCTC
Pkd1 mt1 RE	TCCCTCTGGGGGGCACTGGGCCGTACCCACCTCCT
Pkd1 mt2 FW	ACACAGGGTCCCTCTCGCGAGCCCAGGGTGCAGCC
Pkd1 mt2 RE	CTCGCGAGAGGGACCCTGTGTCCCTCTCCCCCCCA
Pkd1 mt3 FW	GCGAGCCCACCGTGCAGCCG
Pkd1 mt3 RE	CGGCTGCACGGTGGGCTCGC
Pkd1 mt4 FW	AGGAGGTGGGATCGGCCCAGT
Pkd1 mt4 RE	ACTGGGCCGATCCCACCTCCT
Pkd1 SDmt FW	GGTCAAGGAGCTGGGTACGGCCCAGTGGGG
Pkd1 SDmt RE	GGGCCGTACCCAGCTCCTTGACCTTGCTGA
psiCheck vectors
psiCheck-Pkd1 (1-47) FW	TTCAGTCTAGAGTGGGTACGGCCCAGTGG
psiCheck-Pkd1 (1-47) RE	TTCAGCTCGAGGCGAGACCCAGGGTGTGT
psiCheck-Pkd1 (48-94) FW	TTCAGTCTAGAGAGCCCAGGGTGCAGCCG
psiCheck-Pkd1 (48-94) RE	TTCAGCTCGAGCTGGGGGCGGCACAGGGG
psiCheck-Pkd1 (1-20) FW	TCGACCCCACTGGGCCGTACCCAC
psiCheck-Pkd1 (1-20) RE	CTAGGTGGGTACGGCCCAGTGGGG
psiCheck-Pkd1 (21-40) FW	TCGACCAGGGTGTGTCCCTCTCCC
psiCheck-Pkd1 (21-40) RE	CTAGGGGAGAGGGACACACCCTGG
psiCheck-Pkd1 3x(2-8) FW	TCGAGTACCCAATACAATGTGTACCCAAGAAGATTAGTACCCAA
psiCheck-Pkd1 3x(2-8) RE	CTAGTTGGGTACTAATCTTCTTGGGTACACATTGTATTGGGTAC
psiCheck-Pkd1 3x(2-8mt) FW	TCGAGATCCCAATACAATGTGATCCCAAGAAGATTAGATCCCAA
psiCheck-Pkd1 3x(2-8mt) RE	CTAGTTGGGATCTAATCTTCTTGGGATCACATTGTATTGGGATC
psiCheck-Acadvl (1-20) FW	TCGACATCACACCTGGGTCCTCAC
psiCheck-Acadvl (1-20) RE	CTAGGTGAGGACCCAGGTGTGATG
psiCheck-Acadvl (21-40) FW	TCGATAATCTGGACTCCGCCCTCC
psiCheck-Acadvl (21-40) RE	CTAGGGAGGGCGGAGTCCAGATTA
psiCheck-TAL1 FW	TCGATGTGTGGCCACTTCTGTCCATATTTATAGGTACCCAAT
psiCheck-TAL1 RE	CTAGATTGGGTACCTATAAATATGGACAGAAGTGGCCACACA
psiCheck-miR-151a 5p FW	AGCTGACTCGAGGCTAGCACTAGACTGTGAGCTCCTCGAACTAGTCAGTGA
psiCheck-miR-151a 5p RE	TCACTGACTAGTTCGAGGAGCTCACAGTCTAGTGCTAGCCTCGAGTCAGCT
psiCheck-miR-151-3p FW	AGCTGACTCGAGGCTAGCCCTCAAGGAGCTTCAGTCTAGACTAGTCAGTGA
psiCheck-miR-151-3p RE	TCACTGACTAGTCTAGACTGAAGCTCCTTGAGGGCTAGCCTCGAGTCAGCT
Probes
Pkd1 5' Probe	CCCCCCACTGGGCCGTACCCAC
Acadvl 5' Probe	CCCATCACACCTGGGTCCTCAC
Kifc2 5'Probe	CCCAGTCGCTGACAGTCCTTAC
Pkd1 3' Probe	CTGGGGGCGGCACAGGGGCTCGGTCAGTCCGGCTGCA
miR-151-5p probe	ACTAGACTGTGAGCTCCTCGA
U6 snRNA Probe	GAATTTGCGTGTCATCCTTGCGCAGGGGCCATGCTAA
Lysine tRNA Probe	CTGATGCTCTACCGACTGAGCTATCCGGGC
Pkd1 FISH #1 (Amino C6 dT underlined)	TCCACTGGGCCGTACCCACT
Pkd1 FISH #2 (Amino C6 dT underlined)	TCCAGGGTGTGTCCCTCTCCCT
Pkd1 FISH #3 (Amino C6 dT underlined)	TACCCTGGGCTCGCGAGACT
Pkd1 FISH #4 (Amino C6 dT underlined)	TCTCGGTCAGTCCGGCTGCT
Pkd1 FISH #5 (Amino C6 dT underlined)	TCTGGGGGCGGCACAGGGT
